# Supplementary material for: Broadly neutralizing anti-HIV-1 antibodies tether viral particles at the surface of infected cells
Source: Nat Commun. 2022 Feb 2;13:630. doi: 10.1038/s41467-022-28307-7 (PMC8810770; doi:10.1038/s41467-022-28307-7)
Supplement: Supplementary file 4 — Source Data [file 41467_2022_28307_MOESM4_ESM.zip]

Archive with 12 entries (12 files):
- Source Data OK/Source data Figure 1.xlsx
- Source Data OK/Source data Figure 2.xlsx
- Source Data OK/Source data Figure 3.xlsx
- Source Data OK/Source data Figure 4.xlsx
- Source Data OK/Source data Supplementary Figure 1.xlsx
- Source Data OK/Source data Supplementary Figure 10.xlsx
- Source Data OK/Source data Supplementary Figure 11.xlsx
- Source Data OK/Source data Supplementary Figure 2.xlsx
- Source Data OK/Source data Supplementary Figure 3.xlsx
- Source Data OK/Source data Supplementary Figure 4.xlsx
- Source Data OK/Source data Supplementary Figure 5.xlsx
- Source Data OK/Source data Supplementary Figure 7.xlsx
