# Supplementary material for: Broadly neutralizing anti-HIV-1 antibodies tether viral particles at the surface of infected cells
Source: Nat Commun. 2022 Feb 2;13:630. doi: 10.1038/s41467-022-28307-7 (PMC8810770; doi:10.1038/s41467-022-28307-7)
Supplement: Supplementary file 4 — Source Data [file 41467_2022_28307_MOESM4_ESM.zip › Source Data OK/Source data Figure 1.xlsx]

## Sheet: 1B
	AD8			CH058			vKB18
	mGO53	3BNC117	10-1074	mGO53	3BNC117	10-1074	mGO53	3BNC117	10-1074
	1.22292	0.788739	0.816212	1.08891	1.0069	0.721038	0.989992	0.658492	0.364031
	0.963355	0.790564	0.773193	1.0277	0.799695	0.544149	0.960318	0.729866	0.530285
	0.949602	0.832018	0.735198	1.04032	0.893871	0.777214	0.965514	0.724416	0.384242
	0.998159	0.712494	0.621633	1.12794	1.00759	0.699118	0.992088	0.642748	0.371598
	1.13849	0.897472	0.979757	1.09993	0.751629	0.73162	1.09701	0.635271	0.387443
	1.17616	0.736598	0.815901	1.10927	0.927339	0.571642	1.04206	0.560995	0.192612

## Sheet: 1D
	AD8			CH058			vKB18
	mGO53	3BNC117	10-1074	mGO53	3BNC117	10-1074	mGO53	3BNC117	10-1074
	0.952633	1.27711	1.35435	1.18296	1.30969	2.33261	1.10119	1.57949	2.34876
	1.09824	1.61124	1.85674	1.0454	1.37236	2.25103	1.02294	1.62721	2.65849
	0.996746	1.05798	1.03707	1.07081	1.01309	1.2408	1.01631	1.03635	1.22844
	1.00959	1.26603	1.23742	1.01275	1.0757	1.34661	0.98427	1.12094	1.35873
	0.902804	1.05763	1.07773	0.997009	1.07562	1.63448	0.984817	1.16425	1.5766
	0.951585	1.23734	1.31415	0.935039	1.13471	1.73059	0.975782	1.3342	1.67008

## Sheet: 1E
Supernatant p24
		mGO53	3BNC117	N6	VRC01	CH103	10-1074	PGT121	PGT128	PGDM1400	PG16	m66.6	10E8	4E10	8ANC195	3BC176	5-25	2-59	4-42
	AD8	1	0.792981	1	1	1	0.790316	0.682462	0.984518	0.665993	0.90924	1	0.926661	1	1	1	0.985737	1	1
	CH058	1	0.897838	0.900555	1	1	0.67413	0.663296	0.933492	1	1	1	0.968523	1	1	1	1	1	1
	vKB18	1	0.658631	0.60964	0.795441	0.977267	0.371702	0.406453	0.665774	0.450709	0.599978	1	1	1	1	1	1	1	1
Gag MFI
		mGO53	3BNC117	N6	VRC01	CH103	10-1074	PGT121	PGT128	PGDM1400	PG16	m66.6	10E8	4E10	8ANC195	3BC176	5-25	2-59	4-42
	AD8	0.985267	1.25122	1.1643	1.16098	1.05468	1.31291	1.35481	1.27722	1.2797	1.03018	1.01179	1.03262	1.02337	1.05428	1.04318	1.05241	1.04555	1.07268
	CH058	1.04066	1.16353	1.36826	1.11196	1.06237	1.75602	1.81179	1.56959	1.08945	1.07637	1.06165	1.0404	1.09057	1.13059	1.10944	1.12709	1.16677	1.14257
	vKB18	1.01422	1.31041	1.48037	1.29009	1.07774	1.80685	1.81462	1.49953	1.58896	1.29541	1.06011	1.04225	1.01947	1.08341	1.05954	1.04528	1.06882	1.08653
Binding
		mGO53	3BNC117	N6	VRC01	CH103	10-1074	PGT121	PGT128	PGDM1400	PG16	m66.6	10E8	4E10	8ANC195	3BC176	5-25	2-59	4-42
	AD8	2.379	3.98403	3.72663	3.40309	2.81921	4.00577	4.01222	4.08545	3.70559	3.86602	3.06546	3.45322	3.28001	3.67672	2.80799	3.38283	3.4194	3.2393
	CH058	2.27799	3.85077	3.72822	3.19456	2.35154	4.124	4.07358	4.35301	2.31175	2.47373	2.65321	2.74832	2.72154	3.69823	2.34766	2.55064	2.81602	2.62014
	vKB18	2.33378	3.88923	3.80495	3.38075	2.56348	4.08917	4.04812	4.05021	3.59173	3.81673	2.60115	2.6832	2.65881	2.41885	2.65594	2.74076	2.47712	2.47276

## Sheet: 1F
		Binding	Sup. p24	Gag MFI
AD8	mGO53	2.379	1.07478	0.985267
	3BNC117	3.98403	0.792981	1.25122
	N6	3.72663	1.07535	1.1643
	VRC01	3.40309	1.11525	1.16098
	CH103	2.81921	1.0385	1.05468
	10-1074	4.00577	0.790316	1.31291
	PGT121	4.01222	0.682462	1.35481
	PGT128	4.08545	0.984518	1.27722
	PGDM1400	3.70559	0.665993	1.2797
	PG16	3.86602	0.90924	1.03018
	m66.6	3.06546	1.20616	1.01179
	10E8	3.45322	0.926661	1.03262
	4E10	3.28001	1.04158	1.02337
	8ANC195	3.67672	1.01094	1.05428
	3BC176	2.80799	1.11719	1.04318
	5-25	3.38283	0.985737	1.05241
	2-59	3.4194	1.248	1.04555
	4-42	3.2393	1.33675	1.07268
CH058	mGO53	2.27799	1.08235	1.04066
	3BNC117	3.85077	0.897838	1.16353
	N6	3.72822	0.900555	1.36826
	VRC01	3.19456	1.01998	1.11196
	CH103	2.35154	1.00432	1.06237
	10-1074	4.124	0.67413	1.75602
	PGT121	4.07358	0.663296	1.81179
	PGT128	4.35301	0.933492	1.56959
	PGDM1400	2.31175	1.20374	1.08945
	PG16	2.47373	1.17653	1.07637
	m66.6	2.65321	1.27227	1.06165
	10E8	2.74832	0.968523	1.0404
	4E10	2.72154	1.09072	1.09057
	8ANC195	3.69823	1.0611	1.13059
	3BC176	2.34766	1.14707	1.10944
	5-25	2.55064	1.02514	1.12709
	2-59	2.81602	1.11439	1.16677
	4-42	2.62014	1.2166	1.14257
vKB18	mGO53	2.33378	1.00783	1.01422
	3BNC117	3.88923	0.658631	1.31041
	N6	3.80495	0.60964	1.48037
	VRC01	3.38075	0.795441	1.29009
	CH103	2.56348	0.977267	1.07774
	10-1074	4.08917	0.371702	1.80685
	PGT121	4.04812	0.406453	1.81462
	PGT128	4.05021	0.665774	1.49953
	PGDM1400	3.59173	0.450709	1.58896
	PG16	3.81673	0.599978	1.29541
	m66.6	2.60115	1.15474	1.06011
	10E8	2.6832	1.13318	1.04225
	4E10	2.65881	1.14177	1.01947
	8ANC195	2.41885	1.15733	1.08341
	3BC176	2.65594	1.1418	1.05954
	5-25	2.74076	1.17082	1.04528
	2-59	2.47712	1.15168	1.06882
	4-42	2.47276	1.20302	1.08653
