# Supplementary material for: Broadly neutralizing anti-HIV-1 antibodies tether viral particles at the surface of infected cells
Source: Nat Commun. 2022 Feb 2;13:630. doi: 10.1038/s41467-022-28307-7 (PMC8810770; doi:10.1038/s41467-022-28307-7)
Supplement: Supplementary file 4 — Source Data [file 41467_2022_28307_MOESM4_ESM.zip › Source Data OK/Source data Figure 2.xlsx]

## Sheet: 2B
	p24		p55
	mGO53	10-1074	mGO53	10-1074
	1	2.1	1	0.9
	1	2.2	1	0.5
	1	6.13	1	0.92
	1	3.53	1	0.7
	1	3.35679	1	0.958971
	1	4.06773	1	0.900989

## Sheet: 2D
	Total Gag		p17
	mGO53	10-1074	mGO53	10-1074
	1	1.20421	1	3.70327
	1	1.10952	1	3.44892
	1	1.05352	1	4.43158
	1	2.02168	1	4.67384
	1	1.83119	1	4.60867
