# Supplementary material for: Broadly neutralizing anti-HIV-1 antibodies tether viral particles at the surface of infected cells
Source: Nat Commun. 2022 Feb 2;13:630. doi: 10.1038/s41467-022-28307-7 (PMC8810770; doi:10.1038/s41467-022-28307-7)
Supplement: Supplementary file 4 — Source Data [file 41467_2022_28307_MOESM4_ESM.zip › Source Data OK/Source data Figure 3.xlsx]

## Sheet: 3A
Binding
		10-1074
	mGO53	Fab	F(ab')2
	206	9767	10595
	226	11128	10840
	220	9641	8720
	211	8497	8071
	271	5482	3759
	265	5603	3981
	172	4104	3659
	182	4497	4666
Sup. p24
		10-1074
	mGO53	Fab	F(ab')2
	1	1.06	0.89
	1	1	0.81
	1	1.03	0.92
	1	0.93	0.81
	1	1.07	0.86
	1	0.9	0.71
	1	0.949791	0.646859
	1	0.977479	0.69709
Gag MFI
		10-1074
	mGO53	Fab	F(ab')2
	1	1.08363	1.29725
	1	1.08293	1.4219
	1	1.09595	1.25642
	1	0.985853	1.15945
	1	1.16003	1.28141
	1	1.09684	1.49085
	1	1.02391	1.50096
	1	1.0454	1.40011
