# Supplementary material for: Broadly neutralizing anti-HIV-1 antibodies tether viral particles at the surface of infected cells
Source: Nat Commun. 2022 Feb 2;13:630. doi: 10.1038/s41467-022-28307-7 (PMC8810770; doi:10.1038/s41467-022-28307-7)
Supplement: Supplementary file 4 — Source Data [file 41467_2022_28307_MOESM4_ESM.zip › Source Data OK/Source data Figure 4.xlsx]

## Sheet: 4A
	Days post-ab addition	mGO53 IgG						10-1074 IgG
	1	0.98	1.05	1.04	1.031	1.06	1.006	1.76	1.47	1.51	1.554	1.411	1.428
	2	1.02	1.01	1.01	0.929	0.974	0.957	1.1	1.01	1.05	1.266	1.256	1.395
	3	0.85	1.08	1.03	1.026	0.973	0.921	1.26	1.21	1.12	1.039	1.023	1.023

## Sheet: 4B
		mGO53	3BNC117	N6	VRC01	CH103	10-1074	PGT121	PGT128	PGDM1400	PG16	m66.6	10E8	4E10	8ANC195	3BC176	5-25	2-59	4-42
	AD8	1	-1.01444	-0.578619	-0.441448	0.866737	-1.37767	-1.2816	-1.69312	-0.481528	-1.02534	1	0.143259	0.867839	0.811211	0.9944	1	1	1
	CH058	1	-0.931183	-0.918305	-0.603514	1	-1.422	-1.41755	-2.23146	1	1	1	-0.155638	0.95725	0.487647	1	1	1	1
	vKB18	1	-0.650391	-0.369329	0.0147113	1	-1.219	-1.4173	-1.58744	-0.16031	-1.04251	1	1	1	1	1	1	1	1

## Sheet: 4C
			Neutralization		Sup. p24
	AD8	mGO53	1	1	1.07478
		3BNC117	-1.01687	-1.012	0.792981
		N6	-0.563837	-0.5934	1.07535
		VRC01	-0.459796	-0.4231	1.11525
		CH103	0.784974	0.9485	1.0385
		10-1074	-1.39534	-1.36	0.790316
		PGT121	-1.3332	-1.23	0.682462
		PGT128	-1.72125	-1.665	0.984518
		PGDM1400	-0.520857	-0.4422	0.665993
		PG16	-1.12488	-0.9258	0.90924
		m66.6	1	1	1.20616
		10E8	0.095518	0.191	0.926661
		4E10	0.735679	1	1.04158
		8ANC195	0.622421	1	1.01094
		3BC176	1	0.9888	1.11719
		5-25	1	1	0.985737
		2-59	1	1	1.248
		4-42	1	1	1.33675
	CH058	mGO53	1	1	1.08235
		3BNC117	-1.02757	-0.8348	0.897838
		N6	-0.97021	-0.8664	0.900555
		VRC01	-0.781727	-0.4253	1.01998
		CH103	1	1	1.00432
		10-1074	-1.573	-1.271	0.67413
		PGT121	-1.5271	-1.308	0.663296
		PGT128	-2.28092	-2.182	0.933492
		PGDM1400	1	1	1.20374
		PG16	1	1	1.17653
		m66.6	1	1	1.27227
		10E8	-0.222646	-0.08863	0.968523
		4E10	1	0.9145	1.09072
		8ANC195	-0.0247061	1	1.0611
		3BC176	1	1	1.14707
		5-25	1	1	1.02514
		2-59	1	1	1.11439
		4-42	1	1	1.2166
	vKB18	mGO53	1	1	1.00783
		3BNC117	-0.690583	-0.6102	0.658631
		N6	-0.387958	-0.3507	0.60964
		VRC01	0.342423	-0.313	0.795441
		CH103	1	1	0.977267
		10-1074	-1.31301	-1.125	0.371702
		PGT121	-1.6396	-1.195	0.406453
		PGT128	-1.53387	-1.641	0.665774
		PGDM1400	-0.0294207	-0.2912	0.450709
		PG16	-1.08513	-0.9999	0.599978
		m66.6	1	1	1.15474
		10E8	1	1	1.13318
		4E10	1	1	1.14177
		8ANC195	1	1	1.15733
		3BC176	1	1	1.1418
		5-25	1	1	1.17082
		2-59	1	1	1.15168
		4-42	1	1	1.20302

## Sheet: 4D
Supernatant
	Days post-ab addition	mGO53 IgG						10-1074 IgG
	1	94.0072	78.3502	95.6313	100	92.9537	100	6.48365	2.69206	1.90402	1.65614	3.35254	2.02555
	2	85.4087	77.816	97.7008	95.0827	100	100	3.09189	1.12614	1.08621	0.82374	1.87784	0.83452
	3	99.5614	100	100	100	100	100	2.37494	1.81472	1.56898	0.56848	1.26761	0.94878
Cells
	Days post-ab addition	mGO53 IgG			10-1074 IgG
	1	91.2616	99.593	100	18.5387	7.52462	5.50121
	2	94.9687	100	100	9.71387	2.5672	1.74029
	3	97.2949	98.2739	100	3.87018	2.28683	2.05904

## Sheet: 4E
- AZT/3TC
	Days post-ab addition	mGO53 IgG						10-1074 Fab						10-1074 IgG
	1	1.22062	1.24386	1.01869	0.872313	1.04063	0.915912	0.943954	1.01505	0.80814	0.900371	1.01489	0.904732	0.637036	0.566624	0.508162	0.634021	0.731289	0.743648
	2	1.16291	0.818757	0.974426	0.837053	0.802501	0.975832	0.914641	0.664323	0.580268	0.802122	0.564797	0.825323	0.470507	0.374047	0.547221	0.564817	0.486812	0.672541
	3	1.1759	1.01507	0.874778	0.989599	0.952143	0.920775	0.645128	0.689402	0.487338	0.869855	0.633031	0.662715	0.567954	0.507386	0.438411	0.677953	0.64487	0.6746
+ AZT/3TC
	Days post-ab addition	mGO53 IgG						10-1074 Fab						10-1074 IgG
	1	1.1284	0.974667	1.07123	0.876489	1.05429	1.59877	1.02585	0.877543	1.17128	0.905768	0.929669	1.33038	0.684325	0.564948	0.633947	0.600127	0.952737	0.782462
	2	0.964672	0.699955	0.949902	1.2848	0.951412	0.913688	0.752764	0.763094	0.919613	1.19342	1.03616	1.08278	0.549268	0.578491	0.56227	0.658133	0.547173	0.731137
	3	0.889757	1.14607	0.798482	1.06559	0.71851	1.00642	0.926132	1.10337	0.866324	1.01571	0.918511	1.12501	0.59618	0.752051	0.77564	0.859776	0.646275	0.785905
