# Supplementary material for: Broadly neutralizing anti-HIV-1 antibodies tether viral particles at the surface of infected cells
Source: Nat Commun. 2022 Feb 2;13:630. doi: 10.1038/s41467-022-28307-7 (PMC8810770; doi:10.1038/s41467-022-28307-7)
Supplement: Supplementary file 4 — Source Data [file 41467_2022_28307_MOESM4_ESM.zip › Source Data OK/Source data Supplementary Figure 1.xlsx]

## Sheet: S1A
- AZT/3TC
	Days post-infection	No Ab						mGO53 IgG						10-1074 IgG
	0	0	0	0	0	0	0	0	0	0	0	0	0	0	0	0	0	0	0
	1	20.3	6.41	8.82333	19.2	6.58	22.3	20.3	6.41	8.82333	19.2	6.58	22.3	20.3	6.41	8.82333	19.2	6.58	22.3
	2	20.1333	19.5	18.9667	33.8	16.5	39.7	20.1333	19.5	18.9667	33.8	16.5	39.7	20.1333	19.5	18.9667	33.8	16.5	39.7
	3	10.4	19	10.2	13.2	8.61	15.8	10.1	18.8	10.4	13.5	8.63	15.6	9.46	16.3	9.18	11.5	7.77	13.8
	4	9.79	19.2	8.72	8.35	6.11	10.7	9.5	19.1	9.04	7.95	6.99	10.6	4.2	8.32	4.13	4.87	3.86	6.28
	5	7.69	14.5	6.54	4.75	4.54	7.15	7.52	14.9	6.84	4.63	4.56	7.3	1.9	3.61	1.71	1.95	1.73	2.8
+ AZT/3TC
	Days post-infection	No Ab						mGO53 IgG						10-1074 IgG
	0	0	0	0	0	0	0	0	0	0	0	0	0	0	0	0	0	0	0
	1	20.3	6.41	8.82333	19.2	6.58	22.3	20.3	6.41	8.82333	19.2	6.58	22.3	20.3	6.41	8.82333	19.2	6.58	22.3
	2	20.1333	19.5	18.9667	33.8	16.5	39.7	20.1333	19.5	18.9667	33.8	16.5	39.7	20.1333	19.5	18.9667	33.8	16.5	39.7
	3	7.68	13.5	8.14	12.4	7.2	14.9	7.2	13.3	7.92	12.4	7.07	14.6	8.74	15.5	8.96	12	7.66	14.4
	4	2.47	5.59	2.9	5.03	3.09	6.55	2.31	5.44	2.82	5.06	3.04	6.68	3.41	7.06	3.66	4.8	3.36	6.47
	5	1.06	2.65	1.42	2.2	1.31	2.54	1.03	2.5	1.35	2.15	1.26	3.01	1.53	3.22	1.7	2.13	1.52	2.83

## Sheet: S1B
AD8
	mGO53	3BNC117	N6	VRC01	CH103	10-1074	PGT121	PGT128	PGDM1400	PG16	m66.6	10E8	4E10	8ANC195	3BC176	5-25	2-59	4-42
	4.15	4.29	3.86	4.28	4.26	4	4.13	4.18	4.23	4.67	3.85	3.99	3.91	4.12	3.96	3.67	3.5	3.5
	3.83	4.12	3.77	3.68	3.8	3.54	3.76	3.9	3.4	4.36	3.56	3.72	3.67	3.98	3.76	3.69	3.31	3.36
	6.42	7.08	7	6.91	6.78	6.51	5.46	6.84	6.74	7.32	6.48	7.72	6.57	7.47	6.93	7	6.48	6.09
	4.44	4.77	4.66	4.64	4.57	4.69	4.46	4.84	4.59	5.12	4.43	4.94	4.49	5.02	4.65	4.35	3.98	4.03
	11.9	13	12.5	11.8	13.4	13	13.2	14	13.3	14.1	13.7	13.2	12.5	12.9	13.6	14.8	14	14.7
	15	15.7	15	15	14.5	14.4	15.7	16.2	14.9	16.4	15.5	15.7	15.5	15.9	16.3	15.8	15.3	15.4
CH058
	mGO53	3BNC117	N6	VRC01	CH103	10-1074	PGT121	PGT128	PGDM1400	PG16	m66.6	10E8	4E10	8ANC195	3BC176	5-25	2-59	4-42
	15.1	15.4	15.4	15.2	15.6	15.5	15.3	15.6	15.4	15	15	15.4	15.2	15.2	15.1	15.4	15.1	14.7
	13.2	13.9	13.9	14	13.5	14.5	13.8	14.4	13.8	13.5	12.9	13.8	13.6	13.6	13.5	13	13.4	13.5
	17.7	18.9	19	18.2	17.3	20.4	20.1	19.3	19.2	17.9	18.5	18.7	19.8	19.5	20.1	20.7	19.8	19.4
	13.1	13.9	13.7	13.2	12.8	14.2	13.8	13.4	12.4	12.4	12.9	13.7	13.5	13.7	12.9	13.3	12.9	12.7
	15.7	15.4	16.8	16.6	16.6	15.8	16.4	16.4	16.1	16.6	16.3	16.5	16.5	17.2	17.1	17.4	17.5	18.2
	20	20.6	20.9	20.2	20.1	21.1	20.7	21.3	20.4	20.4	19.9	20.9	20.2	20.7	19.8	20.4	20.2	20.2
vKB18
	mGO53	3BNC117	N6	VRC01	CH103	10-1074	PGT121	PGT128	PGDM1400	PG16	m66.6	10E8	4E10	8ANC195	3BC176	5-25	2-59	4-42
	3	3.37	3.11	2.63	2.92	3.65	3.25	3.25	2.95	3.61	2.77	3.19	2.93	2.94	2.93	2.87	2.68	2.73
	1.21	1.49	1.45	1.09	1.14	1.56	1.36	1.49	1.34	1.53	1.27	1.37	1.23	1.15	1.12	1.27	1.17	1.18
	1.78	2.39	2.36	1.92	1.74	2.51	2.31	2.51	2.47	2.54	1.94	1.86	2.06	2.44	1.97	2.02	1.95	2.17
	1.35	1.68	1.57	1.44	1.45	1.8	1.67	1.72	1.56	1.87	1.59	1.74	1.58	1.55	1.47	1.54	1.52	1.36
	1.88	2.3	2.13	1.93	1.9	2.21	2.47	2.33	2.33	2.46	1.9	1.81	1.69	1.88	1.83	1.76	1.88	1.83
	1.47	1.95	1.8	1.51	1.4	2.16	2.17	1.94	1.81	2.16	1.56	1.65	1.44	1.61	1.65	1.51	1.64	1.54

## Sheet: S1E
	Time (hours)	mGO53		10-1074
	0	1	1	1.01074	0.974728
	4	1	1	1.05761	1.10354
	24	1	1	1.18825	1.17647
