# Supplementary material for: Broadly neutralizing anti-HIV-1 antibodies tether viral particles at the surface of infected cells
Source: Nat Commun. 2022 Feb 2;13:630. doi: 10.1038/s41467-022-28307-7 (PMC8810770; doi:10.1038/s41467-022-28307-7)
Supplement: Supplementary file 4 — Source Data [file 41467_2022_28307_MOESM4_ESM.zip › Source Data OK/Source data Supplementary Figure 10.xlsx]

## Sheet: S10B
	Total Gag			p17
	mGO53	10-1074		mGO53	10-1074
	6010.79	10553.6		1130.77	2419.88
	11937.6	6151.05		1955.33	1232.64
	4717.52	7707.8		997.01	3454.74
	5495.52	12621.2		514.009	8565.45
	4384.3	23007.6		537.993	10906.8
	3759.52	15529.1		1273.74	7424.4
	4484.9	4470.45		882.087	1570.9
	6070.69	16621.3		1184.85	6934.51
	7046.17	3079.48		1739.82	1392.27
	3570.22	14967.9		889.193	5052.02
	8201.08	12332.4		1305.63	5209.73
	7360.86	12451.9		2091.86	4592.11
	6147.13	17322.1		875.023	6654.34
	5579.83	9646.85		1178.39	4587.44
	6185.98	29872.3		837.506	9771.74
	5761.61	8818.9		1429.01	7940.53
	4588.3	9715.53		1230.95	3829.62
	6553.2	6335.1		1943.86	2490.41
	4396.62	9544.41		1042.61	5236.37
	3069.42	27075.7		456.101	6691.45
	4535.72	15589.3		1128.82	9981.41
	5351.58	12294.4		859.983	7051.35
	1494.72	20743.2		229.42	16079.2
	6931.27	7980.49		2172.15	2113.28
	3452.6	6208.44		511.955	2888.58
	2916.26	9208.56		727.447	4661.67
	2491.79	17221.5		722.376	10017.1
	2624.68	23613		653.928	13197.2
	5034.27	15828.6		1583.37	7221.45
	5589.19	18503		1184.61	8525.48
	1368.22	4642.72		908.934	666.491
	1775.38	11859.2		425.647	6542.87
	8626.42	10351.2		5344.49	6318.59
	4357.8	5388.14		953.212	2361.78
	6732.68	4678.7		3536.01	2152.62
	3329.47	2611.96		760.355	1017.57
	2722.78	16091.8		629.792	3169.23
	3886.71	5439.51		1104.56	1137.11
	3563.58	6627.7		673.663	3079.93
	5131.64	16451.4		1072.87	4992.05
	2376.59	8263.49		355.315	3519.12
	5552.59	10782		1384.61	2019.88
	5113.69	5555.17		451.331	3326.74
	3960.53	9165.4		590.113	1878.54
	2110.96	29501.1		290.404	15426
	2613.77	10515.3		1551.16	1810.18
	5836.19	2952.1		846.107	366.389
	2910.15	6139.66		715.49	3023.17
	2213.76	3817.5		1206.91	2074.7
	4086.5	12418.9		839.064	4647.88
	4690.93	6473.43		1710.2	2997.27
	3043.14	19683.4		809.307	9499.85
	2999.67	10645.2		688.392	5426.76
	2855.7	15804.3		324.054	5013.45
	7775.1	12208		2461.57	5111.03
	11262.8	7584.52		2572.37	3374.93
	4407.81	32561.9		1206.95	16686.5
	5135.46	20751.5		1808.43	8171.29
	4262.38	12773.2		1668.61	4412.2
	3904.92	34130.1		662.252	17303.6
	3142.27	13247.3		844.951	9862.4
	3211.79	15710.9		1883.08	8537.77
	5159.05	6939.27		1054.89	4154.46
	8472.78	16239.2		4034.8	6577.5
	4498.02	14033.9		872.862	7593.38
	3451.67	16307.5		1040.01	9741.82
	3348.86	30611.2		791.257	14777.1
	3267.53	13073.9		497.587	4923.75
	1709.68	8386.61		417.422	3255.16
	4881.11	12720.7		1402.22	7095.08
	13124.5	5206.22		3857.28	1865.74
	8304			1587.94
	5449.84			2124.29
	4876.89			1100.1
	5420.32			3047.31
	6466.94			1443.67
	3000.1			766.741
	5685.11			1888.77
	5622.08			3323.33
	2878.97			959.771
	5668.16			768.326
	5155.48			1695.68
	3508.93			927.095
	4887.33			1453
	5814.82			2185
	3781.74			1213.35
	6475.46			1320.46
	5427.42			1384.55
	4529.81			1098.77
	2990.73			1055.44
	2921.35			1585.31
	5657.22			2931.37
	3375.98			1559.6
	1939.68			823.689
	4349.92			739.108
	4402.04			2357.99
	3495.26			726.377
	6250.41			2819.14
	4453.61			960.733
	4564.89			1043.38
	4303.62			1005.3
	6875.27			1595.5
	5636.37			1180.9
	12396.7			4378.8
	15487.3			2758.07
	9404.94			2769.05
	2689.89			1149.97
	14308.7			3349.49
	7287.56			1611.54
	6980.66			733.361
	5306.81			1679.06
	3271.26			1076.09
	4733.1			2301.43
	4372.55			658.5
	3782.37			801.043
	6869.01			1908.34
	15039.7			1452.69
	3327.1			833.644
	10997.9			3488.56
	4896.76			754.232
	3005.74			506.393
