# Supplementary material for: Broadly neutralizing anti-HIV-1 antibodies tether viral particles at the surface of infected cells
Source: Nat Commun. 2022 Feb 2;13:630. doi: 10.1038/s41467-022-28307-7 (PMC8810770; doi:10.1038/s41467-022-28307-7)
Supplement: Supplementary file 4 — Source Data [file 41467_2022_28307_MOESM4_ESM.zip › Source Data OK/Source data Supplementary Figure 11.xlsx]

## Sheet: S11A
	Days post-ab addition	mGO53 IgG						10-1074 IgG
	1	1.01	1.04	1	0.988	0.959	1.006	2.05	1.73	1.86	1.692	1.574	1.649
	2	1.05	1	1.08	0.969	0.975	1.041	1.47	1.25	1.45	1.833	1.583	1.797
	3	0.97	1.04	1	0.912	0.962	0.937	1.78	1.29	1.48	1.391	1.166	1.276

## Sheet: S11B
-AZT/3TC
	Days post-ab addition	mGO53 IgG			10-1074 IgG
	1	1.044	0.935	1	2.104	1.839	1.832
	2	1.026	0.975	0.911	1.721	1.722	1.498
	3	1.053	1.046	0.995	1.32	1.34	1.309
+AZT/3TC
	Days post-ab addition	mGO53 IgG			10-1074 IgG
	1	0.998	0.983	1.053	1.793	1.605	1.763
	2	0.989	1.067	1.012	1.438	1.504	1.24
	3	1.033	1.054	0.895	1.165	1.14	1.051

## Sheet: S11C
	Days post-ab addition	mGO53 IgG			10-1074 IgG
	1	1.031	1.06	1.006	1.554	1.411	1.428
	2	1.02645	0.980137	0.974198	1.06611	0.92311	1.00579
	3	0.906843	1.03877	0.98483	1.05077	1.07933	0.950575

## Sheet: S11D
			Neutralization		Sup. p24	Gag MFI	Binding
	AD8	mGO53	1	1	1.07478	0.985267	2.379
		3BNC117	-1.01687	-1.012	0.792981	1.25122	3.98403
		N6	-0.563837	-0.5934	1.07535	1.1643	3.72663
		VRC01	-0.459796	-0.4231	1.11525	1.16098	3.40309
		CH103	0.784974	0.9485	1.0385	1.05468	2.81921
		10-1074	-1.39534	-1.36	0.790316	1.31291	4.00577
		PGT121	-1.3332	-1.23	0.682462	1.35481	4.01222
		PGT128	-1.72125	-1.665	0.984518	1.27722	4.08545
		PGDM1400	-0.520857	-0.4422	0.665993	1.2797	3.70559
		PG16	-1.12488	-0.9258	0.90924	1.03018	3.86602
		m66.6	1	1	1.20616	1.01179	3.06546
		10E8	0.095518	0.191	0.926661	1.03262	3.45322
		4E10	0.735679	1	1.04158	1.02337	3.28001
		8ANC195	0.622421	1	1.01094	1.05428	3.67672
		3BC176	1	0.9888	1.11719	1.04318	2.80799
		5-25	1	1	0.985737	1.05241	3.38283
		2-59	1	1	1.248	1.04555	3.4194
		4-42	1	1	1.33675	1.07268	3.2393
			Neutralization		Sup. p24	Gag MFI	Binding
	CH058	mGO53	1	1	1.08235	1.04066	2.27799
		3BNC117	-1.02757	-0.8348	0.897838	1.16353	3.85077
		N6	-0.97021	-0.8664	0.900555	1.36826	3.72822
		VRC01	-0.781727	-0.4253	1.01998	1.11196	3.19456
		CH103	1	1	1.00432	1.06237	2.35154
		10-1074	-1.573	-1.271	0.67413	1.75602	4.124
		PGT121	-1.5271	-1.308	0.663296	1.81179	4.07358
		PGT128	-2.28092	-2.182	0.933492	1.56959	4.35301
		PGDM1400	1	1	1.20374	1.08945	2.31175
		PG16	1	1	1.17653	1.07637	2.47373
		m66.6	1	1	1.27227	1.06165	2.65321
		10E8	-0.222646	-0.08863	0.968523	1.0404	2.74832
		4E10	1	0.9145	1.09072	1.09057	2.72154
		8ANC195	-0.0247061	1	1.0611	1.13059	3.69823
		3BC176	1	1	1.14707	1.10944	2.34766
		5-25	1	1	1.02514	1.12709	2.55064
		2-59	1	1	1.11439	1.16677	2.81602
		4-42	1	1	1.2166	1.14257	2.62014
			Neutralization		Sup. p24	Gag MFI	Binding
	vKB18	mGO53	1	1	1.00783	1.01422	2.33378
		3BNC117	-0.690583	-0.6102	0.658631	1.31041	3.88923
		N6	-0.387958	-0.3507	0.60964	1.48037	3.80495
		VRC01	0.342423	-0.313	0.795441	1.29009	3.38075
		CH103	1	1	0.977267	1.07774	2.56348
		10-1074	-1.31301	-1.125	0.371702	1.80685	4.08917
		PGT121	-1.6396	-1.195	0.406453	1.81462	4.04812
		PGT128	-1.53387	-1.641	0.665774	1.49953	4.05021
		PGDM1400	-0.0294207	-0.2912	0.450709	1.58896	3.59173
		PG16	-1.08513	-0.9999	0.599978	1.29541	3.81673
		m66.6	1	1	1.15474	1.06011	2.60115
		10E8	1	1	1.13318	1.04225	2.6832
		4E10	1	1	1.14177	1.01947	2.65881
		8ANC195	1	1	1.15733	1.08341	2.41885
		3BC176	1	1	1.1418	1.05954	2.65594
		5-25	1	1	1.17082	1.04528	2.74076
		2-59	1	1	1.15168	1.06882	2.47712
		4-42	1	1	1.20302	1.08653	2.47276
