# Supplementary material for: Broadly neutralizing anti-HIV-1 antibodies tether viral particles at the surface of infected cells
Source: Nat Commun. 2022 Feb 2;13:630. doi: 10.1038/s41467-022-28307-7 (PMC8810770; doi:10.1038/s41467-022-28307-7)
Supplement: Supplementary file 4 — Source Data [file 41467_2022_28307_MOESM4_ESM.zip › Source Data OK/Source data Supplementary Figure 2.xlsx]

## Sheet: S2A
	1 wash	3 washes PBS	3 washes PBS + Trypsin			mGO53			10-1074
	100404	102046	1104		1 wash	0.92	1.07	0.98	1.78	1.99	1.68
	101634	102364	1051		3 washes PBS	1.02	0.99	0.92	1.99	1.88	1.8
	123901	124669	1180		3 washes PBS + Trypsin	1	1.08	0.99	2.33	2.5	2.25

## Sheet: S2B
AD8
	mGO53	3BNC117	N6	VRC01	CH103	10-1074	PGT121	PGT128	PGDM1400	PG16	m66.6	10E8	4E10	8ANC195	3BC176	5-25	2-59	4-42
	1.22292	0.788739	0.979685	1.23875	1.27853	0.816212	0.812285	1.07317	0.745508	1.19043	1.47834	0.914292	1.0438	1.02978	1.03349	1.03722	1.12378	1.11327
	0.963355	0.790564	0.808129	1.00847	1.06941	0.773193	0.801562	0.917415	0.73256	0.969424	1.16126	0.748554	0.820515	0.863377	0.894437	0.835159	1.06095	1.01341
	0.949602	0.832018	0.926869	1.00947	1.09522	0.735198	0.603815	0.783632	0.593407	0.744696	0.951089	0.868658	0.926145	0.982885	1.02549	0.99218	1.32612	1.30491
	0.998159	0.712494	0.870891	0.959862	0.649012	0.621633	0.567312	0.691284	0.48524	0.792188	0.859089	0.825033	0.947046	1.02252	1.01304	1.064	1.19357	1.3327
	1.13849	0.897472	1.89138	1.34672	0.938887	0.979757	0.812829	1.51035	0.791251	0.897472	1.59909	1.27217	1.40186	1.09946	1.6691	0.91825	1.7038	1.85766
	1.17616	0.736598	0.975142	1.12821	1.19997	0.815901	0.49697	0.931261	0.647991	0.86123	1.18808	0.931261	1.11011	1.06761	1.06761	1.06761	1.0798	1.39854
CH058
	mGO53	3BNC117	N6	VRC01	CH103	10-1074	PGT121	PGT128	PGDM1400	PG16	m66.6	10E8	4E10	8ANC195	3BC176	5-25	2-59	4-42
	1.08891	1.0069	0.871119	1.17191	1.22741	0.721038	0.965644	1.06682	1.54753	1.4725	1.66356	0.950253	1.04146	1.00163	0.945757	0.929983	1.09633	1.12685
	1.0277	0.799695	0.792274	0.906207	0.855879	0.544149	0.759028	0.857632	1.03746	1.1082	1.15438	0.564035	0.701544	0.742943	0.764573	0.762179	0.842422	0.877154
	1.04032	0.893871	0.953293	1.06884	1.04604	0.777214	0.660936	1.5577	1.31124	1.29513	1.36458	1.02885	1.18627	1.14751	1.22467	1.1252	1.3166	1.61403
	1.12794	1.00759	0.987327	1.13789	0.98479	0.699118	0.718178	0.982251	1.34987	1.44529	1.39149	1.10801	1.20973	1.17015	1.13292	1.2615	1.34742	1.43551
	1.09993	0.751629	0.916194	0.859139	0.878271	0.73162	0.418034	0.521197	0.990785	0.82051	1.05482	1.03663	1.25859	1.16229	1.52921	0.981547	1.05482	1.18875
	1.10927	0.927339	0.883122	0.975914	1.03351	0.571642	0.457959	0.615353	0.985564	0.917555	1.0048	1.12336	1.14675	1.14208	1.28531	1.09043	1.02874	1.05731
vKB18
	mGO53	3BNC117	N6	VRC01	CH103	10-1074	PGT121	PGT128	PGDM1400	PG16	m66.6	10E8	4E10	8ANC195	3BC176	5-25	2-59	4-42
	0.989992	0.658492	0.529658	0.71935	0.923682	0.364031	0.458913	0.633357	0.488809	0.602672	1.14595	0.876081	0.923802	0.982145	0.949498	0.933088	1.00657	0.997559
	0.960318	0.729866	0.562469	0.927364	1.13343	0.530285	0.658456	0.920183	0.711922	0.892524	1.51087	1.61467	1.57501	1.75103	1.6043	1.6563	1.68421	1.62678
	0.965514	0.724416	0.617087	0.77925	0.9479	0.384242	0.361931	0.586366	0.395897	0.4786	1.1632	0.989939	1.05322	1.03497	1.03497	1.10994	1.07737	1.16081
	0.992088	0.642748	0.587981	0.743805	1.00595	0.371598	0.375263	0.651049	0.377466	0.625425	1.16955	1.00695	1.10583	1.06548	1.09125	1.11631	1.15986	1.24766
	1.09701	0.635271	0.839588	0.902917	0.935717	0.387443	0.318707	0.60057	0.387443	0.45041	0.950148	1.21416	1.06274	1.06274	1.15107	1.16445	1.04198	1.10722
	1.04206	0.560995	0.521059	0.699962	0.916921	0.192612	0.265448	0.603121	0.342719	0.550237	0.988686	1.0973	1.13004	1.04762	1.0197	1.04484	0.940094	1.07807

## Sheet: S2C
AD8
	mGO53	3BNC117	N6	VRC01	CH103	10-1074	PGT121	PGT128	PGDM1400	PG16	m66.6	10E8	4E10	8ANC195	3BC176	5-25	2-59	4-42
	0.952633	1.27711	1.23174	1.27361	1.06455	1.35435	1.44089	1.34306	1.35055	1.03028	1.01369	1.05016	1.07325	1.12441	1.19806	1.19476	1.17188	1.23174
	1.09824	1.61124	1.50627	1.51049	1.35138	1.85674	1.70971	1.79428	1.74892	1.4445	1.30385	1.10417	1.04639	1.15295	1.14053	1.1656	1.07203	1.08935
	0.996746	1.05798	1.0067	1.02011	0.977125	1.03707	1.03027	1.01666	0.996746	0.876454	0.865017	0.977125	1	1.10087	1.05443	0.964307	1.02347	0.957996
	1.00959	1.26603	1.13377	1.05957	1.08363	1.23742	1.1824	1.15968	1.13377	0.92916	0.950194	0.980986	1.02272	0.993606	0.962309	1.02928	0.990409	1.06983
	0.902804	1.05763	0.981464	0.993769	0.902804	1.07773	1.18427	1.06433	1.0743	0.859502	0.9	1.01246	0.966355	0.981464	0.925389	1.00312	0.931153	0.939875
	0.951585	1.23734	1.12585	1.10834	0.948589	1.31415	1.5813	1.28529	1.37392	1.04116	1.03801	1.07081	1.03154	0.972402	0.978395	0.95742	1.08437	1.1473
CH058
	mGO53	3BNC117	N6	VRC01	CH103	10-1074	PGT121	PGT128	PGDM1400	PG16	m66.6	10E8	4E10	8ANC195	3BC176	5-25	2-59	4-42
	1.18296	1.30969	1.6992	1.30268	1.32035	2.33261	2.27963	2.08669	1.33477	1.30268	1.27491	1.048	1.12795	1.2346	1.2346	1.30969	1.30268	1.3132
	1.0454	1.37236	1.67304	1.35019	1.25528	2.25103	2.20629	1.96894	1.25873	1.16169	1.07885	1.09027	1.18665	1.21558	1.22541	1.21558	1.25528	1.24519
	1.07081	1.01309	1.07081	0.977545	0.94035	1.2408	1.13941	1.09189	0.94035	0.919273	0.934288	1.01639	1.02301	1.13197	1.04656	1.08486	1.22055	1.11723
	1.01275	1.0757	1.21454	1.10697	1	1.34661	1.35538	1.17629	0.972112	1.00637	0.9751	1.05876	1.14661	1.14661	1.0757	1.09303	1.13924	1.14283
	0.997009	1.07562	1.2382	0.964537	0.970305	1.63448	1.70818	1.42811	1.01218	1.04337	1.07562	1.08545	1.09528	1.08203	1.0987	1.14676	1.09207	1.01837
	0.935039	1.13471	1.31377	0.96982	0.887928	1.73059	2.18182	1.66562	1.01859	1.02484	1.0311	0.943504	0.963931	0.972764	0.975708	0.912587	0.990799	1.01859
vKB18																				C
	mGO53	3BNC117	N6	VRC01	CH103	10-1074	PGT121	PGT128	PGDM1400	PG16	m66.6	10E8	4E10	8ANC195	3BC176	5-25	2-59	4-42
	1.10119	1.57949	1.90333	1.69246	1.29481	2.34876	2.21169	1.91949	2.10722	1.51568	1.10407	1.05327	1.09832	1.18883	1.18568	1.23388	1.2844	1.29481
	1.02294	1.62721	2.14389	1.5709	1.27318	2.65849	2.5616	2.03866	2.13186	1.60956	1.20837	1.02807	1.05454	1.19281	1.20533	1.16843	1.17757	1.19602
	1.01631	1.03635	1.0568	1.03635	0.916252	1.22844	1.1657	1.02626	1.00981	0.990326	0.901603	1.06716	1.01962	1.12438	1.06371	1.0065	0.971117	0.931177
	0.98427	1.12094	1.18345	1.13177	0.993667	1.35873	1.32421	1.28212	1.381	1.01593	0.941982	1.00306	1.0619	1.07211	1.06864	1.08927	1.10317	1.07559
	0.984817	1.16425	1.23948	1.09058	0.963768	1.5766	1.7864	1.34092	1.456	1.22015	1.07367	0.94617	0.822464	0.978778	0.887336	0.858178	0.876639	1.00932
	0.975782	1.3342	1.35525	1.21852	1.02478	1.67008	1.83811	1.38972	1.44784	1.42083	1.13096	1.15574	1.05999	0.943554	0.946535	0.915425	1	1.0123

## Sheet: S2D
			Sup. p24	Gag MFI
	AD8	mGO53	1.07478	0.985267
		3BNC117	0.792981	1.25122
		N6	1.07535	1.1643
		VRC01	1.11525	1.16098
		CH103	1.0385	1.05468
		10-1074	0.790316	1.31291
		PGT121	0.682462	1.35481
		PGT128	0.984518	1.27722
		PGDM1400	0.665993	1.2797
		PG16	0.90924	1.03018
		m66.6	1.20616	1.01179
		10E8	0.926661	1.03262
		4E10	1.04158	1.02337
		8ANC195	1.01094	1.05428
		3BC176	1.11719	1.04318
		5-25	0.985737	1.05241
		2-59	1.248	1.04555
		4-42	1.33675	1.07268
	CH058	mGO53	1.08235	1.04066
		3BNC117	0.897838	1.16353
		N6	0.900555	1.36826
		VRC01	1.01998	1.11196
		CH103	1.00432	1.06237
		10-1074	0.67413	1.75602
		PGT121	0.663296	1.81179
		PGT128	0.933492	1.56959
		PGDM1400	1.20374	1.08945
		PG16	1.17653	1.07637
		m66.6	1.27227	1.06165
		10E8	0.968523	1.0404
		4E10	1.09072	1.09057
		8ANC195	1.0611	1.13059
		3BC176	1.14707	1.10944
		5-25	1.02514	1.12709
		2-59	1.11439	1.16677
		4-42	1.2166	1.14257
	vKB18	mGO53	1.00783	1.01422
		3BNC117	0.658631	1.31041
		N6	0.60964	1.48037
		VRC01	0.795441	1.29009
		CH103	0.977267	1.07774
		10-1074	0.371702	1.80685
		PGT121	0.406453	1.81462
		PGT128	0.665774	1.49953
		PGDM1400	0.450709	1.58896
		PG16	0.599978	1.29541
		m66.6	1.15474	1.06011
		10E8	1.13318	1.04225
		4E10	1.14177	1.01947
		8ANC195	1.15733	1.08341
		3BC176	1.1418	1.05954
		5-25	1.17082	1.04528
		2-59	1.15168	1.06882
		4-42	1.20302	1.08653

## Sheet: S2E
Sup p24
	Concentration (µM, log10)	10-1074					mGO53
	2.47712	0.489952	0.494854	0.485141	0.473479	0.521765	0.985884	1.09791	0.897882	0.999376	0.901818
	2	0.528109	0.662028	0.580273	0.508053	0.528049	0.916613	0.64227	0.926464	0.965211	0.931825
	1.52288	0.716446	0.687186	0.716725	0.673791	0.669819	1.01395	1.02348	1.03199	0.966485	0.966317
	1.04576	0.811536	0.786633	0.35602	0.798905	0.842317	0.968933	0.740644	0.90272	0.990917	0.917878
	0.568636	0.932986	1.04522	0.998975	0.957587	0.90886	0.944292	0.743335	0.928124	1.03511	0.914876
	0.091515	0.924346	0.848316	0.95682	0.868687	0.965338	0.925208	1.07294	0.90272	1.25501	0.929838
	-0.385606	0.919186	0.912378	1.13015	1.02043	0.984846	1.03696	0.627837	1.049	0.987678	0.940743
	-0.862728	1.05468	0.944808	0.983812	0.970954	0.960439	0.999399	0.754117	1.07813	1.28988	1.03213
	-1.33985	1.03881	0.937735	0.978523	0.979291	0.928844	0.633569	0.792078	0.983812	1.00461	0.978034
Gag MFI
	Concentration (µM, log10)	10-1074				mGO53
	2.47712	1.73306	2.1587	2.45863	1.45433	0.978275	0.967592	0.947397	0.853166
	2	1.66965	1.8961	2.38007	1.35013	0.992807	0.910545	0.932011	0.873479
	1.52288	1.40752	1.57741	1.92271	1.22323	0.968697	0.940851	0.932011	0.879812
	1.04576	1.22499	1.38968	1.45119	1.06443	0.971119	0.945239	0.947397	0.883994
	0.568636	1.02771	1.08456	1.28044	1.00623	1.02517	0.910545	0.988381	0.888176
	0.091515	1.04829	1.01202	1.16348	0.986995	1.07736	0.943045	0.976808	0.92486
	-0.385606	1.1018	0.976779	1.10575	0.929281	1.01505	0.969923	1.01684	0.947324
	-0.862728	0.94767	0.965397	1.04884	0.977436	0.990385	0.943045	1.04135	1.00623
	-1.33985	0.956917	0.981442	1.02896	1.02356	0.966385	0.99776	1.00486	1.00384
