# Supplementary material for: Broadly neutralizing anti-HIV-1 antibodies tether viral particles at the surface of infected cells
Source: Nat Commun. 2022 Feb 2;13:630. doi: 10.1038/s41467-022-28307-7 (PMC8810770; doi:10.1038/s41467-022-28307-7)
Supplement: Supplementary file 4 — Source Data [file 41467_2022_28307_MOESM4_ESM.zip › Source Data OK/Source data Supplementary Figure 3.xlsx]

## Sheet: S3
			Binding	Sup. p24	Gag MFI
	AD8	mGO53	2.379	1.07478	0.985267
		3BNC117	3.98403	0.792981	1.25122
		N6	3.72663	1.07535	1.1643
		VRC01	3.40309	1.11525	1.16098
		CH103	2.81921	1.0385	1.05468
		10-1074	4.00577	0.790316	1.31291
		PGT121	4.01222	0.682462	1.35481
		PGT128	4.08545	0.984518	1.27722
		PGDM1400	3.70559	0.665993	1.2797
		PG16	3.86602	0.90924	1.03018
		m66.6	3.06546	1.20616	1.01179
		10E8	3.45322	0.926661	1.03262
		4E10	3.28001	1.04158	1.02337
		8ANC195	3.67672	1.01094	1.05428
		3BC176	2.80799	1.11719	1.04318
		5-25	3.38283	0.985737	1.05241
		2-59	3.4194	1.248	1.04555
		4-42	3.2393	1.33675	1.07268
			Binding	Sup. p24	Gag MFI
	CH058	mGO53	2.27799	1.08235	1.04066
		3BNC117	3.85077	0.897838	1.16353
		N6	3.72822	0.900555	1.36826
		VRC01	3.19456	1.01998	1.11196
		CH103	2.35154	1.00432	1.06237
		10-1074	4.124	0.67413	1.75602
		PGT121	4.07358	0.663296	1.81179
		PGT128	4.35301	0.933492	1.56959
		PGDM1400	2.31175	1.20374	1.08945
		PG16	2.47373	1.17653	1.07637
		m66.6	2.65321	1.27227	1.06165
		10E8	2.74832	0.968523	1.0404
		4E10	2.72154	1.09072	1.09057
		8ANC195	3.69823	1.0611	1.13059
		3BC176	2.34766	1.14707	1.10944
		5-25	2.55064	1.02514	1.12709
		2-59	2.81602	1.11439	1.16677
		4-42	2.62014	1.2166	1.14257
			Binding	Sup. p24	Gag MFI
	vKB18	mGO53	2.33378	1.00783	1.01422
		3BNC117	3.88923	0.658631	1.31041
		N6	3.80495	0.60964	1.48037
		VRC01	3.38075	0.795441	1.29009
		CH103	2.56348	0.977267	1.07774
		10-1074	4.08917	0.371702	1.80685
		PGT121	4.04812	0.406453	1.81462
		PGT128	4.05021	0.665774	1.49953
		PGDM1400	3.59173	0.450709	1.58896
		PG16	3.81673	0.599978	1.29541
		m66.6	2.60115	1.15474	1.06011
		10E8	2.6832	1.13318	1.04225
		4E10	2.65881	1.14177	1.01947
		8ANC195	2.41885	1.15733	1.08341
		3BC176	2.65594	1.1418	1.05954
		5-25	2.74076	1.17082	1.04528
		2-59	2.47712	1.15168	1.06882
		4-42	2.47276	1.20302	1.08653
