# Supplementary material for: Broadly neutralizing anti-HIV-1 antibodies tether viral particles at the surface of infected cells
Source: Nat Commun. 2022 Feb 2;13:630. doi: 10.1038/s41467-022-28307-7 (PMC8810770; doi:10.1038/s41467-022-28307-7)
Supplement: Supplementary file 4 — Source Data [file 41467_2022_28307_MOESM4_ESM.zip › Source Data OK/Source data Supplementary Figure 4.xlsx]

## Sheet: S4C
AD8
	mGO53	3BNC117	N6	VRC01	CH103	10-1074	PGT121	PGT128	PGDM1400	PG16	m66.6	10E8	4E10	8ANC195	3BC176	5-25	2-59	4-42
	251	6688	3845	1826	594	9443	9946	10446	3877	7245	1821	4155	2940	5268	742	3909	5061	3216
	256	7202	4213	1991	591	8068	11317	9530	4190	5983	1276	2754	1724	4849	639	2429	3034	1830
	249	12240	6299	3291	704	11443	10808	14445	5864	7595	872	2072	1389	4096	611	1754	1635	1170
	202	9329	5119	2587	540	10040	7902	11637	5304	7373	662	2474	1749	4377	545	2276	2283	1612
	250	11120	6025	2749	800	10723	10853	12832	5708	7682	1348	2452	1551	4517	679	1807	1706	1195
	228	11255	6472	2735	728	11086	10886	14157	5518	8195	997	3129	2080	5395	640	2312	2041	1387
CH058
	mGO53	3BNC117	N6	VRC01	CH103	10-1074	PGT121	PGT128	PGDM1400	PG16	m66.6	10E8	4E10	8ANC195	3BC176	5-25	2-59	4-42
	191	9530	7486	2046	221	18162	16465	27268	191	353	658	710	657	7310	219	391	792	470
	187	7288	5862	1653	203	12851	14608	21988	191	303	423	547	506	4634	209	336	691	438
	213	7824	5864	1857	243	15096	11290	23614	223	328	459	551	528	5219	227	368	608	397
	176	7798	5883	1800	207	15671	11404	25644	191	284	454	587	565	5478	226	404	636	410
	196	4371	3082	938	251	7548	8028	16426	230	273	315	449	388	3089	236	320	605	401
	175	5741	3913	1097	223	10499	9283	20319	204	245	391	517	516	4219	219	313	596	386
vKB18
	mGO53	3BNC117	N6	VRC01	CH103	10-1074	PGT121	PGT128	PGDM1400	PG16	m66.6	10E8	4E10	8ANC195	3BC176	5-25	2-59	4-42
	220	5375	5090	2454	379	9796	11075	8860	2994	5862	567	630	574	264	441	780	327	349
	200	5727	4213	2091	358	9358	10224	8648	3082	4835	400	492	532	239	389	617	283	307
	243	8556	8060	2611	389	13729	10073	11914	3774	5751	415	479	446	284	471	510	315	289
	189	7470	7348	2541	314	12875	8786	11598	3858	6299	325	456	496	229	420	559	301	290
	250	9508	6623	2329	410	13272	13353	13813	4655	7772	410	469	368	306	534	482	306	326
	192	9856	6957	2392	346	14646	13519	12521	5073	8825	278	367	319	252	462	355	268	221

## Sheet: S4D
AD8
		nnAbs	bNAbs
	Tethering activity	-	-	+
		2415	659.5	9639
		2627	7346	5329
		1735	1163	2530
			2839	10134
			1906	10285
			4750	12175
			642.7	5077
CH058
		nnAbs	bNAbs
	Tethering activity	-	-	+
		355.3	1565	7092
		654.7	224.7	5348
		417	205	13305
			297.7	11846
			450	22543
			560.2	4992
			526.7
			222.7
vKB18
		nnAbs	bNAbs
	Tethering activity	-	-	+
		550.5	366	7749
		300	399.2	6382
		297	482.2	2403
			455.8	12279
			262.3	11172
			452.8	11226
				3906
				6557

## Sheet: S4E
Binding
	HIV-	HIV+
	480	980.333
	384.333	559
	350.667	781.667
	372.667	742
	357	1134.67
	431.667	831.667
	453	1146.67
	338.333	441.667
	421	729.333
	423	1219
	438	578
		375
		568.333
		661.333
		668
		642.667
Gag MFI
	HIV-	HIV+
	0.966208	0.934896
	0.968536	0.923088
	1.00917	0.942728
	0.967014	0.917634
	0.992154	0.986867
	0.990662	1.03863
	0.967675	1.04384
	0.987813	0.946392
	0.981428	0.935069
	0.951636	1.00457
	0.926743	1.01778
		1.01235
		1.0206
		1.00274
		0.988014
		1.01729
