# Supplementary material for: Broadly neutralizing anti-HIV-1 antibodies tether viral particles at the surface of infected cells
Source: Nat Commun. 2022 Feb 2;13:630. doi: 10.1038/s41467-022-28307-7 (PMC8810770; doi:10.1038/s41467-022-28307-7)
Supplement: Supplementary file 4 — Source Data [file 41467_2022_28307_MOESM4_ESM.zip › Source Data OK/Source data Supplementary Figure 5.xlsx]

## Sheet: S5B
p24
	mGO53	3BNC117	N6	10-1074	PGT128	PGDM1400	10E8
	1	1.3	1.7	2.1	1.8	0.7	0.6
	1	1.3	1.6	2.2	2.2	1.4	1
	1	2.03	4.41	6.13	3.01	0.98	0.68
	1	0.39	1.25	3.53	1.66	0.61
	1			3.35679
	1			4.06773
p55
	mGO53	3BNC117	N6	10-1074	PGT128	PGDM1400	10E8
	1	0.9	1	0.9	0.8	1	0.9
	1	0.6	0.5	0.5	0.5	0.9	0.6
	1	0.84	1.06	0.92	0.66	0.8	0.59
	1	0.48	0.58	0.7	0.55	0.87
	1			0.958971
	1			0.900989

## Sheet: S5C
US
	mGO53	10-1074
	1	2.10429
	1	0.476319
	1	2.00463
	1	1.97703
	1	1.87038
	1	1.59844
MS
	mGO53	10-1074
	1	1.06683
	1	0.954842
	1	1.08673
	1	1.09936
	1	0.990801
	1	0.672062

## Sheet: S5E
	Total Gag												p17
	Donor #1		Donor #2		Donor #3		Donor #4		Donor #5				Donor #1		Donor #2		Donor #3		Donor #4		Donor #5
	mGO53	10-1074	mGO53	10-1074	mGO53	10-1074	mGO53	10-1074	mGO53	10-1074			mGO53	10-1074	mGO53	10-1074	mGO53	10-1074	mGO53	10-1074	mGO53	10-1074
	3867.44	10085.1	5343.2	3720.48	4239.44	6488.2	648.065	301.035	176.73	909.84			414.775	5826.24	412.316	1024.52	1210.09	4173	6.249	84.927	25.628	251.891
	4192.31	5875.94	4817.92	4178.35	7223.86	18128.9	291.91	217.691	247.656	786.839			344.251	2078.16	285.939	540.11	257.821	17196.3	36.257	110.649	19.643	57.229
	8807.4	3632.92	1648.22	5934.68	10417.2	5935.41	393.807	309.626	493.314	715.491			782.828	1791.84	240.137	370.369	694.437	2186.04	95.649	17.23	50.446	721.131
	18382.3	9246.46	6314.44	8876.53	3999.99	4984.6	380.639	185.667	560.049	440.191			1066.47	3683.1	668.91	6278.55	1370.24	1061.72	55.994	556.208	131.664	332.119
	6405.09	6831.69	4535.33	6117.85	3679.74	4574.21	297.447	349.171	1508.63	1178.08			1880.93	949.656	257.535	346.263	751.212	3168.39	75.265	212.478	399.875	805.142
	6016.7	5131.87	12780.5	3829.11	8075.45	16732.8	189.206	573.665	188.663	226.241			478.602	420.852	306.136	931.084	3839.07	13224.8	44.707	127.319	45.819	33.305
	7184.06	9566.68	4722.26	16879.9	4458.19	14591.5	503.431	448.233	138.329	1114.17			426.587	308.161	238.723	7257.47	390.493	1703.28	16.718	246.484	15.9	1001.25
	3993.36	7576.86	5908.64	8296.01	7526.77	15859.4	193.244	180.925	308.946	505.737			982.373	792.17	437.857	350.958	974.864	13954.3	3.857	73.616	32.217	263.049
	7377.61	3762.47	4174.99	6232.19	9350.06	17294.1	420.113	300.831	426.329	653.963			393.253	242.625	466.642	559.509	1213.19	11451.7	4.444	537.634	17.123	413.714
	4285.35	4088.06	4183.82	12289.1	16069.5	24261.5	195.517	160.015	164.873	756.933			796.728	314.092	568.943	2058.4	1896.56	1340.74	14.268	92.544	22.506	551.964
	7007.06	9963.81	3171.02	5834.07	4077.02	3209.82	226.184	643.867	232.132	225.729			829.296	3921.74	860.907	293.601	867.534	114.705	134.953	139.547	43.436	25.272
	20268.3	21200.4	3725.86	6979.75	11721.1	22741.1	245.009	310.846	480.053	586.405			776.535	284.369	381.978	724.523	2579.03	17876.2	75.536	678.579	100.849	488.425
	6277.7	6425.93	6371.12	3588.92	9269.96	8996.15	311.243	296.28	251.381	943.099			674.733	1515.21	413.147	1291.56	1627.88	422.438	684.331	452.78	5.453	405.222
	6202.2	11106.4	3381.79	3836.19	6649.2	4657.93	239.314	823.426	207.548	748.637			728.443	6289.85	317.842	185.939	2436.94	410.956	5.436	151.155	55.436	576.391
	4363.1	3961.54	4084.87	8844.64	4071.93	7826.7	503.652	407.118	256.51	398.988			679.549	384.853	534.703	5819.55	68.612	670.115	41.513	183.63	127.122	309.59
	7884.65	8182.02	3551.86	8056.97	6915.19	3307.66	207.649	388.4	82.592	555.929			774.98	496.662	473.682	4898.47	3143.29	102.383	12.735	382.093	3.376	58.185
	11927.4	7772.25	6306.35	6603.52	6087.03	15948.7	256.676	275.06	291.208	568.311			1321.82	550.723	298.738	1448.07	964.009	8717.31	66.142	93.493	52.769	278.272
	8656.17	24216.5	4291.23	3952.17	5320.92	15203.4	210.251	398.801	175.892	279.692			539.436	2413.22	392.189	1857.08	1193.78	2480.43	79.849	309.993	131.925	10.783
	17254.5	3443.13	4642.18	5853.85	4033.17	8005.83	248.291	95.64	354.3	418.277			557.878	475.453	943.906	1550.04	1177.45	1674.6	8.519	582.561	30.947	28.012
	2424.38	9110.17	15767.2	17451.7	4286.17	17192.9	275.055	413.279	252.025	407.873			459.48	5704.97	1266.32	887.95	629.593	13714.3	59.211	24.739	49.3	361.611
	5412	5585.92	5625.21	5318.02	18672.4	14375.7	229.447	599.994	162.717	649.794			539.867	470.412	516.551	2002.13	73.179	14839.9	24.961	245.468	70.214	515.387
	5550.43	5079.84	8148.67	7880.58	15390.6	5299.6	175.394	157.329	108.999	633.482			4634.76	4950.78	1211.41	1134.79	1682.09	6074.77	25.384	12.175	10.517	218.853
	3942.26	10104	11083.3	10859.8	12543.6	15029.3	466.829	324.437	251.684	857.073			510.895	4045.17	673.442	1561.39	4242.14	1401.16	13.956	8.941	27.864	405.54
	7508.47	13606.6	6518.78	6697.35	5693.97	24561.9	667.436	158.327	345.225	784.937			506.465	1713.44	525.953	1388.77	412.504	5346.17	45.667	156.319	53.485	647.377
	2796.17	6336.03	6722.68	15150.1	8978.72	14392.3	159.763	294.201	138.071	326.317			405.8	1088.26	350.276	2241.59	5595.63	12591.6	6.979	28.734	34.375	36.103
	3193.57	4780.1	9474.73	3360.73	3838.26	12252.5	451.07	192.721	103.32	684.53			432.574	343.463	586.439	398.433	84.153	100.228	5.249	139.645	45.502	637.457
	2566.74	10462.8	6201.47	7443.32	10815.8	17519.5	799.81	129.353	147.391	467.233			397.057	9582.29	700.043	3075.26	4055.63	11277.6	179.487	3.953	34.304	466.055
	9876.58	7859.05	8650.4	6746.86	3981.81	4820.2	246.714	191.491	329.508	143.303			1486.78	6348.27	598.086	4230.74	455.508	1454.73	7.506	173.434	35.848	43.847
	13139.8	16309.7	14082.7	4175.77	5770.71	6842.85	297.049	145.624	138.416	522.734			1175.17	16637.6	1239.33	255.245	97.721	876.692	35.36	355.248	27.4	346.224
	4209.42	9792.92	3326.68	9419.15	10329.5	9309.72	223.762	283.921	400.791	796.89			380.427	5558.25	373.973	2637.29	2000.3	5985.91	33.526	270.231	122.897	713.247
	9006.17	6260.27	5464.35	9623.08	9933.12	13945.4	366.627	325.673	151.546	289.638			622.83	5328.11	736.582	3533.3	3819.72	10461.1	35.627	63.45	26.231	31.045
	10105.8	4269.99	4764.23	11631	4278.84	18812	669.524	211.616	346.176	683.488			1095.47	427.512	706.47	3384.96	51.462	15708.5	25.466	50.771	98.143	544.21
	6600.8	22321.7	21001.6	7825.73	3698.57	13715.7	278.516	126.686	157.242	222.338			2284.01	1134.17	1805.34	1425.52	2515.15	4194.32	63.112	714.784	5.821	134.223
	4855.11	9605.24	26307.7	6836.02	9355.2	14577.2	566.901	135.361	94.197	305.5			518.119	5560.85	742.225	328.416	1388.58	9759.71	14.243	367.479	59.691	192.835
	6054.78	5730.04	4275.41	5633.73	6087.03	19007.1	199.879	658.449	272.198	611.834			847.314	4985.23	815.902	589.581	964.009	20278.3	23.314	237.7	69.754	282.215
	9286.16	10719	5435.79	4309.32	5320.92	21680.9	184.067	397.174	109.331	364.154			1468.07	2100.69	506.915	288.843	1193.78	21553.1	61.74	759.538	98.098	246.208
	7262.19	5443.84	4607.98	6141.36	9272.65	13508.7	343.875	440.214	183.548	347.561			614.906	1270.67	577.994	1671.12	903.62	14397.6	74.124	584.601	3.652	98.867
	9579.11	9545.78	4214.76	11693.7	2397.3	6330.74	291.021	969.223	203.706	385.101			1249.48	517.996	501.689	5853.52	527.006	1196.05	57.728	440.742	43.839	275.825
	2584.71	2328.41	8129.28	8057.09	5855.14	19739.1	192.403	536.688	194.5	288.325			425.206	2209.27	494.102	1192.23	401.837	19257.1	72.48	20.604	56.066	273.156
	6382.32	9601.86	3493.01	7295.31	8514.52	13005.4	325.771	559.594	185.288	509.815			845.004	3551.9	482.277	799.006	155.598	1474.85	28.935	93.583	65.026	382.006
	14005.6	7365.99	5409.75	3537.73	6043.08	5248.98	338.984	60.425	184.819	535.023			1397.08	3529.49	548.746	1425.33	2083.63	2496.26	10.357	252.019	56.034	459.78
	6943.72	3474.58	3602.1	3707.67	7158.52	6592.27	261.241	124.629	1067.04	265.723			734.477	668.353	346.298	203.708	878.333	2254.93	95.986	143.656	192.34	232.551
	10815.9	6622.27	3161.8	4551.95	2205.19	4396.47	240.957	246.21	203.385	784.505			509.39	596.803	483.887	626.04	323.008	3369.51	12.609	62.58	212.299	387.073
	8314	28222.6	5766.18	3396.37	5086	7248.66	302.878	406.771	164.181	1108.86			798.681	6602.83	728.436	340.702	790.064	9262.85	100.148	388.66	87.527	951.697
	5269.9	7166.78	13488.8	10793	11622.6	14830.6	190.247	129.615	183.45	344.26			860.482	3465.64	749.333	6372.98	888.676	13965	42.283	296.358	173.334	374.212
	8693.64	4655.19	3978.24	6619.94	4475.37	11780.5	147.365	360.926	211.088	685.841			491.187	2975.97	757.484	1754.79	724.313	10756.1	39.102	617.564	52.995	198.546
	10179.2	3317.88	4618.45	6283.73	4941.7	5906.65	114.506	230.314	202.491	543.279			734.929	1354.13	400.824	2651.94	558.438	6901.89	96.467	46.783	4.079	461.446
	3889.62	6820.31	4637.65	5615.37	6832.86	5987.93	380.745	670.466	293.807	150.875			775.899	8039.38	664.866	2204.45	1094.14	8380.16	23.723	29.565	179.918	8.167
	7384.01	15814.8	6577.95	5146.69	5974.42	16863	689.614	44.014	178.886	657.203			780.544	4497.26	502.912	411.698	837.6	8781.15	90.484	23.863	22.337	20.718
	8868.25	5479.99		10323.3	7582.06	10251.4	638.578	140.093	235.398	570.118			495.52	439.872		730.921	2484.39	1755.55	44.788	64.799	116.389	520.089
	9484.58	3089.37		7174.59	4387.04	13206	158.957	59.79	196.275	328.066			1049.99	446.14		3065.54	2313.63	7915.09	25.862	58.542	71.733	209.828
	4253.71	6713.88		4433.97	3729.68	10391.1	243.279	163.408	216.768	1011.53			697.147	974.576		1594.7	145.472	1384.48	33.94	622.013	66.034	979.19
	8192.14	2421.87		2580.61	10593.7	11070.6	338.899	340.42	456.83	509.251			749.675	1066.09		239.849	249.917	7148.15	25.167	712.983	70.579	208.525
	8176.13	6566.14		3749.14	5731.03	8794.19	109.774	656.618	250.573	622.865			1042.63	2447.39		300.685	1296.57	6255.61	134.782	254.198	26.438	505.599
	10026.8	5719.02		5992.93	8205.48	12025.8	135.666	723.204	370.494	272.696			679.94	3781.15		915.285	177.667	2368.22	4.497	386.234	124.195	63.853
	13978	8962.58		8655.58	1631.7	7059.91	352.472	473.346	103.99	1026.28			743.921	6079.1		913.296	121.728	1361.31	37.025	469.582	8.084	738.353
	8995.74	4624.64		5633.7	4580.25	10355.4	258.429	421.28	159.685	188.973			1335.77	1245.12		337.787	943.78	9822.23	59.36	130.433	82.788	26.505
	12318.7	29230.5		5313.34	4178.85	5982.85	328.162	613.507	383.66				765.861	6696.82		2350.09	81.931	2987.49	95.986	88.384	200.656
	6787.76	12322.2		5033.31	5191.52	4652.28	155.785	147.872	131.171				598.884	6111.31		422.52	70.449	3483.58	75.775	13.581	42.836
	10276.9	6095.69		23142.7	11788.7	9964.15	302.878	122.101	139.868				704.704	5130.8		2826.29	1957.94	533.943	15.392	214.789	18.073
	11029.4	8254.28		25910.4	9713.1	11310.7	207.767	57.887	264.69				1225.47	1361.74		2297.76	3861.69	4711.77	48.562	343.526	56.262
	7489.49	4794.5		7997.28	7814.83	10741.6	145.135	207.764	273.102				660.38	1437.83		4737.69	2097.23	6047.55	24.776	476.951	141.714
	4353.31	4852.8		12876.4	4008.27	8132.44	168.527	559.916	508.213				781.969	2873.07		772.316	886.161	5132.77	46.887	334.652	163.871
	6297.42	3564.39		7816.64	5391.11	17727	745.568	472.161	180.804				796.393	3347.76		3529.54	74.4	5994.84	81.319	83.446	39.858
	4213.18	7393.27		9640.32	8036.67	6991.78	194.963	528.587	240.431				811.527	1445.1		5527.79	2125.18	2740.14	36.603	338.404	7.307
	8642.43	10358.5		14495.5	3199.27	9961.86	310.097	205.03	426.115				510.486	261.95		5514.01	971.438	6133.65	312.08	345.345	49.498
	8399.99	13993.4		14374.6	5386.26	10170.3	255.83	457.097	258.058				1108.58	3347.11		9051.77	3588.26	6117.04	45.119	493.702	62.418
		7941.93		4670.01	8441.99	12835.8	838.262	322.272	169.373					3888.91		4861.02	1121.49	9088.41	11.594	31.329	19.155
		6405.26		4906.74	4806.89	7258.58	209.21	481.184	305.545					1754.36		2082.84	1081.7	3835.29	19.382	494.93	347.238
		14682.1		9145.34	4180.05	10859.8	204.581	172.579	593.297					1471.93		5380.33	151.298	8870.6	23.01	339.963	158.4
		13514.1		16972.3	7042.37	16667.1	516.944	499.818						13454.4		2395.41	313.334	15311.6	56.172	117.147
		16476.3		7259.18	7011.91	2490.32	614.275	585.679						762.107		3746.32	100.567	119.414	52.164	444.977
		6063.51		7206.98	8096.79	9925.88	354.164	309.218						1797.53		281.074	1686.03	98.037	3.633	245.509
		5729.35		7092.34	4093.54	23251.2	458.73	415.052						1408.91		1045.17	978.229	24824.1	27.109
		3741.76		4318.31	14856.5	3051.85	197.352	512.322						264.036		1973.12	9458.02	1765.23
		5051.66		6191.75	6026.37	15522.8	365.111							2456.03		1472.57	1114.53	410.653
				17050.8	5752.54	18612.5										5436.82	1751.75	3270.88
				6035.56	4240.4	31170.6										660.169	3213.01	14413.8
				6467.01	5671.19	20235.7										6635.07	2329.07	6997.91
				8397.16	10228.2	13603.6										464.446	541.262	6322.04
				18589.2	5774.24	10556.3										2236.1	81.925	1943.66
				3384.86	4196.22	4966										918.98	1518.19	679.548
				16674.6	4491.58	13855										6131.72	3330.32	6885.76
				8110.19	3639.62	15101.7										965.458	819.624	5034.55
				7162.55	2282.83	9609.09										3505.74	121.612	3762.3
				5349.62	3104.12	14955.9										4407.6	2235.79	6589.77
				7813.35	4120.84	9917.01										3616.19	96.547	173.73
				4865.89	2648.78	7135.43										421.824	988.849	1703.25
				11433.8	14017.8	13991										2027.53	4264.4	4482.67
				6697.13	7087.99	11772.4										921.784	6386.36	10718.2
				5915.85	8736.42	17031.3										3101.55	3595.38	18805.7
				5129.89	9365.55	25866.3										1039.94	2974.22	7967.32
				15685.3	8813.27	12459.8										947.699	340.694	5049.28
					5627.69	25005.7											2069.14	19327.5
					6136.14	8059.46											953.322	5356.53
					2233.34	15169.4											43.338	10694.1
					2845.65	12366											68.498	7985.29
					5425.89	10358.8											655.676	1216.65
					7640.4	13962.2											2857.14	12436.8
					9749.89	10145.8											934.737	10548.7
					4648.99	9486.68											3105.08	4802.21
					2632.74	3045.72											59.457	109.66
					7005.62												3667.01
					5821.15												351.559
					4169.38												403.05
					7436.93												294.391
					6847.05												48.919
					6149.12												45.094
					5460.02												4877.93
					9120.17												2911.24
					9255.4												640
					6110.55												415.367
					7205.04												70.867
					4611.79												2651.36
					7516.24												3456.1
					4672.84												61.831
					7037.24												136.689
					19157.5												324.61
					8746.28												2147.3
					3346.74												783.413
					7018.94												2026.78
					7247.91												2776.1
					5604.53												4297.74
					5165.33												453.731
					6020.45												4265.98
					6101.21												195.687
					6317.46												2206.45
					6181.67												236.442
					5714.52												778.628
					4893.02												1078.72
					5188.49												260.086
					3874.37												218.301
					3179.47												71.814
					2266.79												39.036
					15072.1												1265.96
					3304.03												1737.96
					4525.59												2106.33
					3978.43												2474.91

## Sheet: S5F
		mGO53	10-1074
	Donor #1	1	1.02105
	Donor #2	1	1.03357
	Donor #3	1	1.86081
	Donor #4	1	0.790879
	Donor #5	1	0.935271
