# Supplementary material for: Broadly neutralizing anti-HIV-1 antibodies tether viral particles at the surface of infected cells
Source: Nat Commun. 2022 Feb 2;13:630. doi: 10.1038/s41467-022-28307-7 (PMC8810770; doi:10.1038/s41467-022-28307-7)
Supplement: Supplementary file 4 — Source Data [file 41467_2022_28307_MOESM4_ESM.zip › Source Data OK/Source data Supplementary Figure 7.xlsx]

## Sheet: S7A
	AD8
	No ab	mGO53			10-1074
		Full	Fab	F(ab')2	Full	Fab	F(ab')2
	220	226	214	200	7521	3126	2695
	213	203	193	197	10322	3326	3863
	341	381	330	291	9799	1687	1920
	195	182	170	223	9153	3692	2992
	305	322	302	297	4767	1192	1124
	293	284	288	287	6559	1169	1034
	229	214	213	214	5414	1674	1824
	203	217	223	206	3248	884	1140
	CH058
	No ab	mGO53			10-1074
		Full	Fab	F(ab')2	Full	Fab	F(ab')2
	206	210	208	211	25548	9767	10595
	226	232	211	217	29238	11128	10840
	220	195	180	192	22110	9641	8720
	211	601	197	187	21597	8497	8071
	271	289	268	275	24537	5482	3759
	265	258	263	263	22636	5603	3981
	172	182	180	200	12772	4104	3659
	182	187	185	202	14721	4497	4666
	vKB18
	No ab	mGO53			10-1074
		Full	Fab	F(ab')2	Full	Fab	F(ab')2
	276	258	237	272	11650	4947	4797
	241	222	235	213	15471	7716	4724
	174	163	163	172	17093	8805	6642
	288	317	293	306	17150	4525	2897
	295	298	284	291	8748	4091	2404
	155	153	160	160	27983	16644	12158
	185	180	185	172	23646	11804	8636

## Sheet: S7B
	AD8
	No ab	mGO53			10-1074
		Full	Fab	F(ab')2	Full	Fab	F(ab')2
	1	0.91	1.05	1.03	0.6	1.22	0.86
	1	0.92	1.08	0.93	0.55	1.14	0.86
	1	1.03	1.17	1.11	0.77	1.21	0.94
	1	0.96	0.9	1.01	0.6	1.06	0.8
	1	1.04	1.04	1.05	0.66	1.16	0.92
	1	1.07726	1.02178	1.01306	0.629604	1.2989	1.0058
	1	1.05751	0.926442	0.973845	0.53007	1.13766	0.865913
	CH058
	No ab	mGO53			10-1074
		Full	Fab	F(ab')2	Full	Fab	F(ab')2
	1	0.87	1.11	1.02	0.67	1.06	0.89
	1	0.92	0.94	0.9	0.69	1	0.81
	1	0.93	1.08	0.7	0.69	1.03	0.92
	1	1.14	1.03	1.05	0.7	0.93	0.81
	1	1.03	1.01	1.02	0.62	1.07	0.86
	1	0.98	1	1.01	0.54	0.9	0.71
	1	1.17112	1.1157	1.17306	0.573405	0.949791	0.646859
	1	1.11606	0.96244	1.01718	0.491161	0.977479	0.69709
	vKB18
	No ab	mGO53			10-1074
		Full	Fab	F(ab')2	Full	Fab	F(ab')2
	1	0.81	1.09	1.02	0.46	0.98	0.58
	1	0.83	0.99	1.12	0.43	0.93	0.57
	1	0.98	1.09	0.87	0.35	0.82	0.52
	1	1.05	1	0.85	0.65	0.92	0.65
	1	0.97	0.98	0.91	0.72	0.94	0.82
	1	0.870281	0.837831	0.84515	0.278206	0.701657	0.365807
	1	1.01328	0.88435	0.916244	0.405341	0.84623	0.46805

## Sheet: S7C
	AD8
	No ab	mGO53			10-1074
		Full	Fab	F(ab')2	Full	Fab	F(ab')2
	1	1.01912	1.05284	0.983944	1.45701	1.10889	1.3617
	1	1.04183	0.997257	0.957488	1.38055	1.04457	1.28648
	1	0.978629	0.962254	0.594227	1.21787	0.966972	1.06273
	1	1.15131	1.2417	1.31749	1.74569	1.25577	1.57738
	1	1.05978	1.21523	1.24997	1.60365	1.27871	1.26785
	1	0.967793	0.981016	0.962425	1.47316	1.07135	1.18421
	1	0.95637	0.940586	0.991657	1.53112	1.03709	1.22221
	CH058
	No ab	mGO53			10-1074
		Full	Fab	F(ab')2	Full	Fab	F(ab')2
	1	0.997221	1.04232	1.05104	1.38517	1.08363	1.29725
	1	1.11648	1.12265	1.09809	1.53167	1.08293	1.4219
	1	1.0527	1.04797	0.796959	1.31926	1.09595	1.25642
	1	0.967286	1.02181	0.741821	1.34954	0.985853	1.15945
	1	1.05145	1.19334	1.19678	1.72202	1.16003	1.28141
	1	1.05865	1.16202	1.26278	1.95441	1.09684	1.49085
	1	0.997383	1.01588	1.09126	1.78677	1.02391	1.50096
	1	1.03188	0.994811	1.08747	1.73369	1.0454	1.40011
	vKB18
	No ab	mGO53			10-1074
		Full	Fab	F(ab')2	Full	Fab	F(ab')2
	1	1.25268	1.14972	1.07893	1.51257	1.15896	1.58558
	1	1.06628	1.03533	0.986874	1.59488	1.04359	1.52018
	1	0.964975	0.976551	0.767587	1.3835	0.958148	1.26388
	1	1.01601	1.02695	1.02973	1.69177	1.08347	1.47337
	1	1.03689	1.11281	1.12749	1.53757	1.15781	1.41221
	1	1.01856	1.01061	1.06524	1.7599	1.01061	1.59919
	1	0.971509	0.986986	1.09391	1.69698	1.02392	1.65459
